# Supplementary material for: Resequencing and De Novo Assembly of Leishmania (Viannia) guyanensis from Amazon Region: Genome Assessment, Phylogenetic Insights and Therapeutic Targets
Source: Pathogens. 2026 Jan 22;15(1):124. doi: 10.3390/pathogens15010124 (PMC12845118; doi:10.3390/pathogens15010124)
Supplement: Supplementary file 1 [file pathogens-15-00124-s001.zip]

Archive with 6 entries (6 files):
- Captions for Supplementary Materials.pdf
- S1.xls
- S2.png
- S3.xlsx
- S4.xls
- S5.xls
