# Supplementary material for: Resequencing and De Novo Assembly of Leishmania (Viannia) guyanensis from Amazon Region: Genome Assessment, Phylogenetic Insights and Therapeutic Targets
Source: Pathogens. 2026 Jan 22;15(1):124. doi: 10.3390/pathogens15010124 (PMC12845118; doi:10.3390/pathogens15010124)
Supplement: Supplementary file 1 [file pathogens-15-00124-s001.zip › S1.xls]

## Sheet: genomes
Sample	Genome Length
GCA_000002725_L.major	32855082
GCA_000002845_L.braziliensis	31986892
GCA_000002875_L.infantum	32101728
GCA_000227135_L.donovani	31252135
GCA_000234665_L.mexicana	32074503
GCA_000250755_L.major	31157151
GCA_000283395_L.donovani	27466013
GCA_000316305_L.donovani	23683274
GCA_000331345_L.major	31923375
GCA_000340355_L.braziliensis	32474153
GCA_000340495_L.panamensis	30965649
GCA_000409445_L.sp	30528139
GCA_000410695_L.arabica	30769451
GCA_000410715_L.tropica	31323065
GCA_000410755_L.enriettii	30426963
GCA_000438535_L.amazonensis	29003854
GCA_000441995_L.turanica	30871804
GCA_000443025_L.gerbilli	30818428
GCA_000444285_L.aethiopica	30987001
GCA_000470725_L.donovani	31203755
GCA_000755165_L.panamensis	29989080
GCA_000981925_L.sp	27847649
GCA_001403675_L.peruviana	30102120
GCA_001403695_L.peruviana	24945964
GCA_001989955_L.donovani	28495053
GCA_001989975_L.donovani	28532895
GCA_002243465_L.donovani	33441467
GCA_003020905_L.infantum	32009138
GCA_003067545_L.tropica	30800142
GCA_003304975_L.braziliensis	35154343
GCA_003352575_L.tropica	32221467
GCA_003664395_L.lainsoni	34152029
GCA_003664525_L.guyanensis	33816023
GCA_003671315_L.infantum	32536334
GCA_003719575_L.donovani	32959864
GCA_003730175_L.donovani	34011430
GCA_003730215_L.donovani	33453722
GCA_003992435_L.mexicana	32057209
GCA_003992445_L.aethiopica	33648436
GCA_003992505_L.amazonensis	33504997
GCA_005317125_L.amazonensis	32156382
GCA_009731335_L.tarentolae	35416496
GCA_009770625_L.tarentolae	31556583
GCA_011316065_L.tropica	30869815
GCA_014139745_L.tropica	32700668
GCA_014466935_L.chagasi	31901980
GCA_014466975_L.chagasi	31901571
GCA_017916305_L.enriettii	33318484
GCA_017916325_L.martiniquensis	32413620
GCA_017916335_L.orientalis	34192569
GCA_017918215_L.sp	35953057
GCA_017918225_L.sp	34118094
GCA_018290745_L.chagasi	30617757
GCA_018291365_L.chagasi	35326942
GCA_020705095_L.infantum	31558373
GCA_020783415_L.major	32719120
GCA_022701395_L.guyanensis	30465038
GCA_023158965_L.martiniquensis	32336185
GCA_023159015_L.orientalis	29436555
GCA_024505685_L.braziliensis	33502905
GCA_024970365_L.guyanensis	32544631
GCA_025688915_L.amazonensis	31295998
GCA_030937385_L.amazonensis	32238642
GCA_033953505_L.tarentolae	31918386
GCA_900500625_L.infantum	32803248
GCA_900537975_L.braziliensis	32380552
GCA_900635355_L.donovani	33035865
GCA_916722125_L.major	32797613
GCA_963920605_L.donovani	31100348
