# Supplementary material for: Resequencing and De Novo Assembly of Leishmania (Viannia) guyanensis from Amazon Region: Genome Assessment, Phylogenetic Insights and Therapeutic Targets
Source: Pathogens. 2026 Jan 22;15(1):124. doi: 10.3390/pathogens15010124 (PMC12845118; doi:10.3390/pathogens15010124)
Supplement: Supplementary file 1 [file pathogens-15-00124-s001.zip › S4.xls]

## Sheet: all_coverage_env
Chromosome	Average Coverage	Ploidy	SNP	Homo	Hetero	Indel
chr01	86.9169	2.71615	614	31	583	97
chr02	111.804	3.49388	869	177	692	137
chr03	85.0387	2.65746	464	52	412	91
chr04	64.2044	2.00639	378	30	346	101
chr05	79.1757	2.47424	273	32	240	92
chr06	71.1619	2.22381	692	48	643	136
chr07	62.2549	1.94546	547	34	513	144
chr08	95.0675	2.97086	701	84	617	100
chr09	64.4894	2.01529	575	105	468	115
chr10	55.9557	1.74862	533	65	467	132
chr11	54.5397	1.70437	838	93	743	166
chr12	52.0654	1.62704	474	44	429	107
chr13	65.1402	2.03563	710	81	625	146
chr14	55.0378	1.71993	699	80	614	151
chr15	69.0278	2.15712	804	56	743	145
chr16	67.1219	2.09756	627	61	564	152
chr17	73.0569	2.28303	932	81	848	174
chr18	53.3737	1.66793	535	57	473	144
chr19	59.2291	1.85091	654	52	600	169
chr21	61.3599	1.9175	763	66	696	158
chr22	59.0977	1.8468	963	109	853	230
chr23	58.2816	1.8213	838	50	787	169
chr24	49.3626	1.54258	776	75	699	192
chr25	49.7674	1.55523	633	35	598	134
chr26	56.3227	1.76009	1227	90	1133	277
chr27	60.0209	1.87565	1207	132	1073	307
chr28	47.0215	1.46942	913	114	798	282
chr29	48.2622	1.50819	1328	84	1242	327
chr30	41.5456	1.2983	1146	116	1028	336
chr31	84.24	2.6325	3021	113	2890	516
chr32	44.27	1.38344	1503	113	1385	432
chr33	82.8248	2.58827	1558	142	1412	335
chr34	81.6837	2.55261	2701	831	1863	644
chr35	56.579	1.7681	2969	451	2505	654
chr36	41.7745	1.30545	3200	231	2961	718
			36665			8210
