# Supplementary material for: Resequencing and De Novo Assembly of Leishmania (Viannia) guyanensis from Amazon Region: Genome Assessment, Phylogenetic Insights and Therapeutic Targets
Source: Pathogens. 2026 Jan 22;15(1):124. doi: 10.3390/pathogens15010124 (PMC12845118; doi:10.3390/pathogens15010124)
Supplement: Supplementary file 1 [file pathogens-15-00124-s001.zip › S5.xls]

## Sheet: Expanded_genes
Genes	Function	Leishmania_guyanensis	Leishmania_major	Leishmania_panamensis	Leishmania_shawi
g91.t1_1	Putative dynein heavy chain	6	5	6	6
g110.t1_1	Heat shock protein 70-related protein	3	10	3	3
g795.t1_1	Serine hydroxymethyltransferase (EC 2.1.2.1)	2	2	2	2
g998.t1_1	Putative peptidase M20/M25/M40	2	3	2	1
g1066.t1_1	Metallo-peptidase, Clan MA(E), Family M32 (EC 3.4.17.19)	2	3	2	2
g1357.t1_1	40S ribosomal protein S26	2	2	2	2
g1864.t1_1	Putative ATP-binding cassette protein subfamily A,member 10	2	1	1	2
g2224.t1_1	Nodulin-like domain-containing protein	2	3	3	1
g2262.t1_1	DUF1736 domain-containing protein	2	2	2	2
g2445.t1_1	Putative calpain-like cysteine peptidase	2	3	2	2
g2483.t1_1	Putative 2-oxoglutarate dehydrogenase subunit	2	2	2	2
g2651.t1_1	60S ribosomal protein L37a	2	2	2	2
g2884.t1_1	Putative ATP-dependent zinc metallopeptidase	2	1	3	2
g3002.t1_1	DNA-directed RNA polymerase subunit beta (EC 2.7.7.6)	2	2	2	1
g3431.t1_1	Putative long-chain-fatty-acid-CoA ligase (EC 6.2.1.3)	2	5	4	2
g3569.t1_1	Putative folate/biopterin transporter	2	10	3	2
g3951.t1_1	Putative paraflagellar rod protein 1D	2	7	2	2
g3969.t1_1	fumarate hydratase (EC 4.2.1.2)	2	2	2	2
g4170.t1_1	Nodulin-like domain-containing protein	2	2	1	2
g5038.t1_1	Putative serine peptidase	2	3	2	2
g5574.t1_1	Delta-12 fatty acid desaturase	2	3	2	2
g6414.t1_1	Phosphate transporter	2	2	2	2
